# Supplementary material for: COPD at the end of life: Predictors of the emotional distress of patients and their family caregivers
Source: PLoS One. 2020 Oct 16;15(10):e0240821. doi: 10.1371/journal.pone.0240821 (PMC7567384; doi:10.1371/journal.pone.0240821)
Supplement: S1 Dataset — (DAT) [file pone.0240821.s001.dat]

      81       1       1       2      16       5      16       3       3       3       3       3       3       2       2       2       2       2       2       2       1      25      75       2       1       1       3       4       2       4       2       3       2       1       1       4       3       2       3       4       2       1       4       1       1       1       1       4       5       2       2       1       1       1       5       1       4       1       1       1       1       1       1
      74       1       4       3       9      17      16       2       3       1       1       1       2       2       3       1       1       2       2       2       1      70      73       2       1       1       3       2       3       3       1       3       2       2       3       2       1       2       2       2       2       1       1       1       1       2       1       3       5       1       3       1       1       1       5       1       5       1       1       1       1       1       1
      54       1       1       6       8       3      11       4       4       4       1       4       2       4       4       1       4       4       4       4       2      70      53       2       1       2       2       1       3       4       2       4       2       1       1       3       2       3       2       3       2       5       5       2       3       1       1       3       5       2       1       5       3       1       5       1       4       1       1       1       1       1       3
      74       1       1       6       9       3       8       2       2       1       1       2       3       2       4       4       1       2       3       2       2      50      74       2       1       0       3       4       3       2       2       4       2       3       3       4       3       3       3       1       1       5       5       5       1       4       4       1       5       5       4       1       5       4       5       3       5       4       2       1       1       5       5
      78       1       1       3       7      10      19       4       3       2       2       3       3       2       4       2       3       2       3       2       2      70      80       2       1       1       3       2       2       1       2       2       1       1       2       2       2       1       1       1       1       1       2       1       1       3       2       5       4       1       1       1       2       1       2       1       3       1       2       1       2       2       2
      43       1       2       1       5       1               2       2       2       2       2       2       3       3       2       1       3       2       2       1      75      44       2       1       2       4       3       3       1       1       1       2       1       2       4       1       2       1       2       1       3       1       1       1       1       1       5       4       2       1       1       2       1       5       1       2       1       2       1       3       3       3
      68       1       1       0      24      21      19       2       2       2       2       2       2       1       2       1       1       2       1       2       1      75      65       2       1       1       3       4       3       4       3       2       2       4       3       1       2       3       1       3       3       1       4       1       1       1       3       5       5       3       3       3       3       1       5       1       5       2       1       1       1       1       2
      77       1       1       3      10       7      15       3       3       1       3       2       3       2       4       2       2       2       3       2       2      40      75       2       1       4       3       3       3       4       3       3       2       3       1       2       1       2       2       3       2       3       3       1       1       1       1       3       5       1       1       1       1       1       5       1       1       1       1       1       1       1       1
      80       2       1       1       1      18       3       2       2       3       2       2       1       1       1       3       4       2       2       2       2      35      47       2       2       3       1       2       1       1       1       2       2       1       1       2       1       2       1       2       1       3       4       3       1       2       3       2       5       3       2       2       2       2       3       1       1       2       2       3       2       3       4
      71       1       1       4       1       2       3       1       4       1       1       4       3       1       1       1       1       1       4       1       1      75      73       2       1       0       3       2       2       4       2       2       4       1       4       4       4       2       4       4       3       4       1       1       3       4       5       2       1       1       1       1       5       1       1       1       1       1       1       1       1       1       1
      56       1       2       7       9      20       8       3       4       2       1       4       2       1       4       1       4       2       4       2       1      50      66       1       5       1       3       2       1       3       1       3       2       3       2       1       3       2       1       3       3       2       1       3       1       1       1       5       5       3       3       1       1       1       5       3       4       2       1       1       1       1       1
      79       1       1       2       1       1       4       2       3       3       3       2       3       2       4       3       3       1       4       3       3      90      75       2       1       1       3       4       2       3       3       4       2       3       2       4       1       3       3       3       2       4       4       4       3       4       4       4       4       3       3       4       5       1       5       4       2       1       2       1       1       1       4
      61       1       1       4       8      11      12       4       4       4       3       4       4       2       4       2       2       3       2       3       2      60      27       1       2       3       1       2       1       2       1       4       3       1       1       1       1       1       1       2       1       1       1       2       1       1       2       2       3       1       1       1       1       1       4       4       4       1       1       1       2       2       2
      60       1       1       1       7      15      11       2       2       1       1       1       2       2       1       1       1       1       3       1       1      90      57       2       1       1       1       3       2       3       2       3       2       2       3       3       1       3       3       3       1       5       3       3       1       4       1       2       5       3       4       4       4       3       5       5       1       2       1       1       1       1       3
      70       1       1       1       7       4       3       4       4       2       3       4       4       2       3       2       4       3       4       4       3      95      69       2       1       1       3       4       2       1       3       4       2       3       3       3       2       2       3       2       2       1       1       1       1       1       1       3       4       1       1       2       1       1       5       5       4       2       1       1       1       1       2
      78       1       1       5       9       4      10       2       4       2       3       3       4       2       3       2       3       2       3       2       4      95      51       2       2       5       1       4       2       3       3       4       2       4       1       4       2       4       4       4       2       1       2       5       2       1       1       1       5       3       3       1       1       5       5       5       3       5       2       1       1       5       5
      70       1       0       2       4       2       9       4       3       1       1       2       3       2       3       3       1       2       1       2       2      75      77       2       1       0       3       4       4       4       4       4       3       3       2       4       2       4       3       4       2       2       5       5       4       4       4       5       5       4       4       4       5       5       5       5       4       4       1       3       4       5       5
      71       1       1       4       3       9      10       3       1       4       1       3       2       2       1       3       1       2       1       3       3      70      72       2       1       1       3       4       3       4       2       4       3       3       3       4       2       4       2       4       2       4       3       2       3       4       5       5       5       2       4       4       4       3       4       5       2       3       1       1       5       4       5
      76       1       0       3       7       5       8       3       1       3       1       2       1       1       3       1       1       1       1       2       1      95      73       2       1       0       3       2       2       3       1       2       1       1       2       2       1       2       1       2       1       1       1       1       1       1       1       5       1       1       3       2       2       2       5       5       1       1       1       1       3       1       5
      74       2       4       3       3       1       6       3       1       4       2       4       3       3       3       3       3       3       1       3       2      10      71       2       4       4       3       4       2       4       1       2       2       2       2       1       1       1       2       1       1       3       5       1       1       1       5       5       5       3       5       5       5       1       4       1       3       3       4       1       1       1       4
      78       1       0       4      30       6       6       1       2       1       2       1       3       1       4       1       1       1       3       1       1      40      45       2       2       3       1       1       1       1       1       1       1       1       1       1       1       1       1       2       1       1       1       1       1       1       1       1       1       2       1       1       1       1       1       1       1       1       1       1       1       1       1
      80       1       0       4       9       3       5       2       2       2       1       2       1       2       3       3       2       2       1       3       1      60      75       2       1       0       3       2       4       2       3       3       2       2       4       2       2       2       3       2       1       4       5       5       3       1       5       2       5       3       5       5       5       4       5       3       2       3       4       3       1       1       5
      67       1       1       2      10      10      11       2       3       2       1       2       2       1       2       2       4       2       2       2       2      75      68       2       1       0       3       2       1       1       1       2       1       2       2       1       1       2       1       2       1       5       1       1       5       4       4       4       5       1       2       1       3       1       5       3       2       1       1       1       1       2       1
      55       1       0       1       7       5       6       3       2       3       1       3       2       2       4       3       1       3       1       3       1     100      64       2       5       0       3       3       1       3       1       2       1       3       2       2       1       2       1       2       1       1       1       1       1       2       1       4       4       1       1       1       1       1       3       2       4       1       1       1       3       3       1
      71       1       1       5       4       4       7       4       1       4       2       4       1       2       2       3       1       2       1       4       1      45      65       2       1       1       3       3       1       4       1       4       1       4       1       4       1       4       1       4       1       1       4       4       1       1       1       5       5       2       1       2       2       1       1       4       1       2       4       1       1       1       3
      80       1       1       1       5       6       3       3       1       4       1       4       1       2       3       3       1       2       1       3       1      90      73       2       1       1       3       3       2       1       1       3       2       1       1       3       1       1       3       3       1       5       2       5       1       4       1       1       5       4       4       4       5       1       5       1       1       3       1       1       1       1       4
      73       1       0       1       5       5       4       3       1       1       3       2       2       2       1       1       2       3       1       2       1      95      54       2       2       3       2       3       1       3       1       2       1       1       2       2       1       2       1       1       1       1       1       1       1       1       1       4       5       1       1       1       1       1       5       1       1       1       1       1       1       1       1
      72       1       1       3       7      12       7       3       3       2       1       2       1       2       4       2       2       2       1       1       2      20      38       1       2       5       1       2       2       1       1       2       1       1       1       1       1       1       1       1       1       4       4       1       1       1       3       1       4       1       1       1       1       1       3       1       1       1       1       1       1       1       3
      85       1       0       4       5       3       3       3       1       1       2       3       3       3       4       2       3       2       2       2       3      60      57       2       2       3       1       1       1       1       1       2       2       2       1       2       1       1       1       1       1       1       1       3       1       1       1       5       1       3       1       3       3       1       1       1       2       2       3       2       1       1       3
      65       1       1       5       1                       2       3       1       1       1       2       1       1       2       1       1       1       1       2      95      65       2       1       3       3       1       2       3       1       2       2       1       2       2       1       1       1       1       1       1       1       3       1       1       3       3       4       1       1       4       4       1       4       3       1       3       2       1       1       1       3
      55       2       1       3       3       5       5       3       2       1       1       2       2       1       4       2       3       1       1       1       1     100      29       2       2       2       2       4       3       4       1       2       1       3       1       3       2       3       2       3       1       1       3       3       1       4       3       5       2       1       4       2       3       1       1       1       1       3       1       1       1       1       5
      83       1       0       1       1       6       1       3       1       1       1       1       1       1       3       2       1       2       1       1       1      75      51       1       2       1       2       2       2       1       1       3       1       1       1       2       1       2       1       1       1       1       5       1       1       3       2       5       1       3       1       4       4       1       1       4       1       1       1       1       3       3       4
      63       1       0       3       4      20      10       2       1       2       1       2       1       1       4       1       2       2       1       1       1      80      64       2       1       0       4       3       2       2       2       3       2       4       3       2       3       3       2       2       1       5       5       3       2       3       4       5       5       3       4       3       5       1       5       4       1       4       1       1       4       4       4
      55       1       3       1       7       2       2       2       2       1       1       1       1       3       2       1       1       1       1       1       1      95      51       2       1       1       2       2       2       3       1       3       2       1       3       2       2       3       2       3       1       1       1       1       1       3       1       4       4       1       1       3       4       1       3       1       1       3       1       3       1       1       1
      78       1       1       2       3       5      12       4       1       1       1       2       2       2       4       1       1       2       1       1       1      95      74       2       1       1       3       4       1       4       1       4       2       4       3       3       1       3       2       3       1       1       4       4       1       3       3       5       4       3       4       3       2       2       3       2       1       4       2       1       1       1       3
      62       1       1       2       3       5      15       4       3       3       2       4       2       3       4       3       2       2       2       3       2      30      60       2       1       1       2       4       1       2       1       4       4       4       4       4       4       3       2       3       4       5       5       3       2       5       5       5       5       4       2       5       5       4       5       4       2       3       5       4       2       3       4
      66       1       1       3       2       1       2       3       1       4       1       4       1       1       2       3       1       3       3       4       1      10      60       2       1       1       4       4       4       4       4       4       1       4       3       4       4       4       4       4       4       3       5       2       1       1       5       5       5       1       5       5       5       5       5       5       5       5       5       5       3       5       5
      77       1       0       2       1       4       6       3       1       1       1       3       2       3       1       3       2       3       2       1       1      50      34       2       2       1       1       4       1       3       1       4       2       3       1       3       3       3       2       4       3       1       1       4       1       1       1       5       1       1       1       4       3       1       1       1       1       1       3       1       1       1       2
      67       1       1       1       3       2       1       4       1       2       1       4       1       1       3       4       3       3       1       1       1      95      77       2       1       1       3       2       1       1       1       1       1       1       1       1       1       1       1       1       1       1       4       4       3       3       1       5       3       1       1       2       5       1       5       4       1       3       3       2       1       4       5
      73       1       3       5       2       1       1       3       1       1       1       2       2       2       2       4       1       4       1       1       1      75      66       2       1       1       3       4       1       3       1       1       1       1       1       1       1       1       1       1       1       5       4       4       1       1       5       5       1       3       1       1       3       1       1       1       1       1       3       3       1       1       2
      53       1       1       3       1       5       6       4       1       2       1       2       4       2       4       2       1       2       2       2       2      85      49       2       1       1       1       4       2       4       3       4       3       3       4       3       3       4       3       4       3       1       1       1       1       1       1       5       1       1       1       1       1       1       2       1       1       1       1       1       1       1       2
      74       1       1       2       8       1       1       4       1       1       1       1       1       1       4       1       1       1       1       1       1     100      35       1       5       1       2       4       3       4       4       4       4       3       1       4       1       4       3       4       4       1       2       5       1       1       1       5       4       1       1       1       1       1       1       1       1       2       2       1       1       1       3
      76       1       2       5       8      17      16       2       2       1       4       3       4       3       4       3       3       2       4       2       1      75      22       2       5       2       4       4       1       1       2       4       2       3       1       2       1       1       1       2       1       1       1       4       1       1       1       5       1       1       1       4       3       1       1       1       1       1       3       1       1       1       2
      71       1       5       3       6       3       4       2       2       3       3       4       4       2       4       2       2       2       3       3       2     100      71       2       1       3       3       2       2       4       2       2       2       2       2       4       1       1       1       3       1       1       4       4       3       3       1       5       3       1       1       2       5       1       5       4       1       3       3       2       1       4       5
      90       1       1       3       4       8      20       4       2       2       2       4       3       2       4       3       4       3       2       3       2      15      56       1       2       1       4       3       1       4       2       3       2       4       1       4       2       3       3       3       3       5       4       4       1       1       5       5       1       3       1       1       3       1       1       1       1       1       3       3       1       1       2
      78       1       1       0       3       5      10       3       2       3       1       4       1       2       4       1       3       3       1       2       1     100      75       2       1       1       3       2       1       3       2       4       2       2       4       2       2       2       1       2       1       1       1       1       1       1       1       5       1       1       1       1       1       1       2       1       1       1       1       1       1       1       2
      77       1       0       0       1       4      10       1       1       1       1       2       1       1       4       1       2       1       1       1       1      85      73       2       1       1       3       2       4       2       4       4       4       3       4       2       2       3       4       3       3       1       2       5       1       1       1       5       4       1       1       1       1       1       1       1       1       2       2       1       1       1       3
      80       1       1       2       1       3       7       4       3       1       2       2       2       4       4       3       3       3       2       2       2      80      80       2       1       1       3       4       3       4       3       4       4       3       4       3       1       2       3       3       3       4       3       3       1       2       1       5       5       2       5       2       2       1       5       1       2       2       3       1       1       1       4
      78       1       1       2       2       3       5       1       1       1       1       1       1       1       1       1       1       1       1       1       1      85      75       2       1       1       4       1       1       1       1       1       1       1       1       1       1       1       1       1       1       1       1       2       1       1       1       2       2       1       1       1       1       1       1       1       1       1       1       1       1       1       1
      83       1       0       2       1      14      12       2       2       1       1       2       1       1       1       2       1       1       1       1       3      90      50       2       1       1       4       2       1       1       1       2       1       1       3       2       1       3       1       1       1       1       1       4       5       5       5       1       1       1       3       3       3       1       1       1       1       1       3       1       3       3       2
      63       1       1       2       3       1       1       4       1       4       2       4       3       2       4       2       4       2       2       2       2      85      37       1       2       1       2       1       4       1       3       1       2       2       1       1       1       1       1       1       1       1       5       1       1       1       5       5       5       4       1       5       3       1       5       1       1       3       1       4       1       2       3
      74       1       0       5       1       6       5       3       4       1       2       1       2       1       3       1       1       1       1       1       3      90      46       2       2       1       1       4       3       4       1       3       3       4       3       4       3       4       1       4       2       1       1       1       1       1       4       3       2       1       4       1       1       1       1       1       1       1       1       1       2       2       1
      71       1       1       2       4       2       1       4       2       1       1       2       2       1       3       2       1       2       1       1       1     100      55       2       5       1       2       1       1       2       1       2       1       1       1       1       1       1       1       1       1       3       1       1       1       1       3       3       5       1       1       1       1       1       5       1       1       1       1       1       1       1       1
      58       1       1       5       7       3       9       3       3       1       1       1       2       1       3       3       2       1       1       1       1      75      56       2       1       1       1       2       3       3       2       2       1       3       1       3       1       3       1       1       1       1       1       1       1       4       4       5       5       1       1       4       4       1       5       4       1       1       1       1       1       1       1
      86       1       1       3       1      14       8       4       1       3       1       1       2       2       2       1       2       2       2       3       1      75      55       2       2       1       1       4       2       3       1       4       2       3       3       4       1       4       2       3       3       5       5       5       1       3       2       3       5       3       5       5       5       3       2       1       3       5       3       2       1       1       4
      75       1       0       5       1       1       7       2       2       3       2       2       1       2       2       2       1       3       1       1       2      75      74       2       1       0       3       3       1       1       1       2       1       3       2       2       1       4       1       1       1       1       1       3       1       1       1       4       3       2       4       3       1       1       4       1       1       1       1       1       5       5       3
      62       1       1       6       7       7      11       3       1       1       1       2       1       2       1       2       1       2       1       1       1      95      65       2       1       1       3       3       1       2       1       2       1       4       1       2       1       1       1       1       1       3       1       5       1       3       1       5       4       1       1       1       1       1       5       1       1       1       1       1       1       1       1
      73       1       0       4       6       2       3       3       2       1       2       2       2       2       1       2       1       2       1       2       1      90      43       2       2       4       2       3       2       1       2       2       2       3       3       3       2       3       1       2       1       4       1       3       1       3       1       1       2       1       1       1       1       1       1       1       1       1       1       1       1       1       2
      64       1       0       3       1       2       5       1       1       1       1       1       1       1       1       1       1       2       1       2       1      65      62       2       4       0       4       3       1       1       1       4       1       3       1       3       1       3       1       1       1       1       1       1       1       1       1       2       4       1       1       1       1       1       4       1       1       1       1       1       1       1       1
      81       1       1       3       6      15      12       1       2       1       2       2       2       1       4       1       1       2       3       1       1      70      74       2       1       4       3       2       2       1       3       1       3       2       3       1       2       2       1       1       1       3       1       1       1       1       1       1       4       1       3       1       1       1       5       1       1       1       1       1       1       1       3
      84       1       1       3       5       4       6                                                                                                                              83       2       1       0       3       2       3       1       3       3       2       2       2       2       1       2       2       1       2       1       1       1       1       1       5       2       5       1       4       3       3       2       5       1       1       1       1       1       4       4       1
      77       1       0       2       8      12      18       4       1       1       1       2       2       2       1       1       1       1       1       1       1     100      70       2       1       0       3       3       1       1       1       2       1       2       3       1       1       1       1       1       1       3       4       2       1       1       1       5       1       2       2       3       2       1       2       1       1       1       1       1       1       1       3
      68       1       1       3       3       2       4       4       3       4       2       4       2       2       2       4       1       3       1       3       3      25      67       2       1       1       1       3       2       3       1       4       2       3       1       4       2       4       1       3       1       1       5       5       1       1       5       5       5       1       4       3       3       2       5       1       1       1       1       1       3       3       4
      95       1       1       3       7       2       5       4       2       3       2       3       2       3       2       3       1       2       1       2       1      15      54       2       2       1       1       2       2       3       1       2       1       2       3       2       3       4       3       2       2       3       4       3       1       1       2       3       4       2       4       4       4       1       5       2       1       3       1       1       4       4       2
      76       1       1       1       1       2       1       4       2       1       1       3       2       4       3       3       1       3       1       4       1      80      68       2       1       1       3       2       1       1       1       2       1       2       1       2       1       2       1       1       1       2       1       1       1       3       1       1       4       2       1       3       3       1       4       1       1       1       1       1       1       1       1
      81       1       0       3       4      12      14       4       4       1       1       4       1       2       3       2       1       2       2       1       2      85      58       1       2       2       2       4       1       4       1       4       2       3       2       3       1       3       1       2       1       4       2       2       1       4       4       5       1       2       3       1       1       1       1       1       1       1       1       3       4       4       1
      77       1       1       2       4       7       5       3       2       1       1       2       2       2       2       2       1       2       1       1       1      95      67       2       1       0       3       4       2       1       1       3       2       3       2       2       1       3       1       1       1       5       5       4       1       4       1       4       5       1       3       3       3       1       4       3       1       4       1       3       3       3       4
      61       1       1       3       1       9       5       4       2       1       2       3       2       2       2       2       1       2       2       1       1      75      60       2       1       1       2       3       2       4       2       4       3       2       3       2       1       2       3       3       3       1       1       1       1       1       3       5       4       1       1       2       2       1       5       1       1       1       1       4       1       1       2
      75       1       0       7       1       1       1       4       2       1       3       3       3       3       3       2       2       3       3       1       3      35      49       2       5       1       1       1       1       2       1       2       1       1       2       1       2       1       1       1       1       1       1       1       1       1       2       5       2       1       1       1       1       1       3       1       1       1       1       1       1       1       2
      76       1       0       7       1       4       2       3       2       2       3       2       3       2       3       2       1       3       3       2       2      30      52       2       2       1       4       2       2       1       2       2       2       2       1       2       1       1       2       1       1       4       2       2       2       4       3       5       5       3       2       2       3       1       4       2       3       2       3       1       2       2       4
      78       1       0       1       7       6      13       2       2       2       2       2       3       2       1       2       1       2       3       2       2      95      80       2       1       0       3       3       2       3       2       3       2       2       1       2       1       2       2       3       2       1       2       2       1       1       1       4       1       1       2       1       1       1       4       1       1       1       1       1       1       1       1
      83       1       0       2       7       3      10       2       1       1       1       2       2       2       2       2       1       2       1       1       1      90      51       2       2       1       1       3       2       2       2       4       2       3       1       3       1       3       1       2       1       1       1       1       1       3       2       5       1       1       1       1       1       1       1       1       1       1       1       3       3       3       1
      77       1       0       2       1       2      12       3       1       2       1       3       2       2       3       3       1       2       3       3       1     100      51       2       2       1       4       2       1       2       1       2       2       2       1       2       1       2       1       2       1       1       1       1       1       1       3       3       1       1       1       1       1       1       1       1       1       1       1       1       3       3       1
      75       1       0       5       5       7      12       1       2       1       1       2       1       1       1       2       1       1       1       1       1      95      77       2       1       0       3       2       2       3       1       2       2       2       2       2       1       2       2       2       1       1       1       1       1       1       3       3       1       1       1       1       1       4       3       1       1       1       2       1       2       2       2
      77       2       1       3       6      10      40       3       4       1       4       3       4       2       2       2       4       3       2       3       2      75      75       2       1       0       3       3       1       4       1       2       1       2       2       1       1       1       2       1       1       1       1       1       1       2       1       5       5       1       1       5       4       5       5       1       1       4       1       5       1       1       3
      90       1       0       3       4      10      20       3       4       1       3       1       3       1       4       1       1       3       4       1       4      75      60       2       2       1       1       4       2       3       1       4       2       4       2       4       2       4       3       4       1       1       1       1       1       1       1       5       2       1       1       1       3       1       1       1       1       3       1       3       1       1       1
      79       1       0       2       5       3      20       2       2       1       2       2       2       4       3       2       4       3       3       1       2      80      34       2       2       3       4       2       2       1       3       2       2       2       1       2       3       2       3       2       3       5       4       4       1       3       3       2       4       3       2       3       3       1       5       2       2       2       4       2       2       1       4
      80       1       0       2       5      20      14       1       2       1       2       1       2       2       4       1       3       1       3       1       1     100      77       2       1       0       3       1       1       1       1       4       1       2       1       2       1       1       1       3       1       3       1       1       1       1       1       1       5       1       1       1       1       1       5       1       1       1       1       1       1       1       1
      89       1       0       2       7       5       4                                                                                                                      55      64       2       2       2       2       2       2       1       1       3       3       1       3       1       1       1       3       1       2       1       3       1       1       3       1       1       5       1       1       3       3       1       1       1       1       3       1       1       1       1       2
      71       1       0       4      10       4       4       3       4       4       3       4       3       2       3       3       4       2       4       4       3      95      66       2       1               3       3       4       4       4       4       4       2       4       3       3       2       4       3       4       4       1       1       1       3       1       5       5       1       1       1       1       1       5       4       5       4       1       1       1       1       3
      77       1       0       6      11       9      18       2       2       2       2       2       2       2       2       2       1       2       2       2       1      90      75       2       1       0       3       2       1       1       1       3       2       3       2       3       3       3       1       3       3       4       4       1       1       1       1       1       5       2       3       1       3       1       5       1       3       2       1       1       1       1       5
      87       1       0       2       2       4       7       3       2       2       1       2       2       1       2       2       1       1       1       2       1      65      50       2       2       1       2       3       2       2       1       3       2       3       2       2       1       3       1       2       1       2       5       5       1       3       4       5       5       2       3       3       4       1       5       1       1       1       1       3       4       4       5
      79       1       2       1       2       4       8       2       2       1       1       2       2       1       2       2       1       1       2       2       1      85      50       2       2       1       1       2       1       1       1       2       2       1       1       2       1       2       1       2       1       1       2       1       1       1       1       3       3       3       1       3       2       1       3       3       1       2       1       3       1       1       1
      85       1       0       1       7       1       6       2       2       1       1       2       2       1       2       2       1       1       2       2       1      85      78       2       1       0       3       2       2       2       1       2       2       1       1       2       1       1       2       2       1       1       3       3       1       3       2       5       4       1       2       1       2       1       5       2       1       1       1       2       1       2       3
      80       1       0       3       5       6      40       2       2       3       2       2       3       3       2       2       4       3       4       3       4      85      75       2       1       1       3       3       2       3       3       2       3       2       1       3       2       2       3       3       3       2       2       1       1       1       2       5       5       1       1       1       1       1       5       2       2       1       1       1       2       2       1
